# Supplementary material for: Predictors and Impact of Cardiogenic Shock in Oldest-Old ST-Elevation Myocardial Infarction Patients
Source: J Clin Med. 2025 Jan 14;14(2):504. doi: 10.3390/jcm14020504 (PMC11766001; doi:10.3390/jcm14020504)
Supplement: Supplementary file 1 [file jcm-14-00504-s001.zip]

Archive with 1 entries (1 files):
- jcm-3325242-supplementary.pdf
